# Supplementary material for: Outcomes of Octogenarians with Primary Malignant Cardiac Tumors: National Cancer Database Analysis
Source: J Clin Med. 2022 Aug 20;11(16):4899. doi: 10.3390/jcm11164899 (PMC9410046; doi:10.3390/jcm11164899)
Supplement: Supplementary file 1 [file jcm-11-04899-s001.zip]

Archive with 1 entries (1 files):
- jcm-1856658-supplementary.pdf
